# Supplementary material for: Myriophyllum Biochar-Supported Mn/Mg Nano-Composites as Efficient Periodate Activators to Enhance Triphenyl Phosphate Removal from Wastewater
Source: Materials (Basel). 2024 Feb 29;17(5):1118. doi: 10.3390/ma17051118 (PMC10934345; doi:10.3390/ma17051118)
Supplement: Supplementary file 1 [file materials-17-01118-s001.zip]

Archive with 1 entries (1 files):
- materials-2852240-supplementary.pdf
